# Supplementary material for: A quantitative immunoassay for lung cancer biomarker CIZ1b in patient plasma
Source: Clin Biochem. 2017 Apr;50(6):336–43. doi: 10.1016/j.clinbiochem.2016.11.015 (PMC5441127; doi:10.1016/j.clinbiochem.2016.11.015)
Supplement: SI Data set 1 — Summary diagnoses, and assay output for patients in Set A. [file mmc1.xlsx]

## Sheet: WB values
			Cancer(1)		CIZ1b antibodies
			Non cancer (0)		2B	2B	O43	O43
Internal reference	Sample ID.	Diagnosis			raw	Normaliazed	raw	Normaliazed
21	11685197	Normal	0		70.853	2.65215	84.723	1.62512		Normalization
22	11685198	Normal	0		70.912	2.76304	80.405	-6.21452		Mean of all normals is subtracted
23	11685199	Normal	0		67.006	-4.5785	83.721	-0.194085		Data is scaled to highest plasma (100)
24	11685200	Normal	0		65.189	-7.99366	78.688	-9.33185
25	11685201	Normal	0		73.33	7.30781	82.648	-2.14219
26	11685202	Normal	0		63.882	-10.4502	78.283	-10.0672
27	11685203	Normal	0		73.281	7.21571	83.059	-1.39599
28	11685204	Normal	0		82.862	25.2237	91.402	13.7513
29	11685205	Normal	0		72.116	5.02603	85.121	2.34771
30	11685206	Normal	0		71.131	3.17466	84.247	0.760906
31	11685207	Normal	0		66.07	-6.33777	87.26	6.23122
32	11685208	Normal	0		78.09	16.2545	91.015	13.0487
33	11685209	Normal	0		67.482	-3.68384	86.926	5.62482
34	11685210	Normal	0		79.129	18.2074	91.073	13.154
35	11685211	Normal	0		64.109	-10.0236	81.163	-4.83831
36	11685212	Normal	0		64.62	-9.06313	80.332	-6.34705
37	11685213	Normal	0		65.799	-6.84713	79.718	-7.46181
38	11685214	Normal	0		61.735	-14.4856	83.33	-0.903973
39	11685215	Normal	0		60.156	-17.4535	80.19	-6.60486
40	11685216	Normal	0		71.087	3.09196	83.254	-1.04196
61	110025417	Lung Cancer, Small Cell	1		75.936	12.2059	86.246	4.39023
62	061A95438	Lung Cancer, Small Cell	1		70.723	2.40781	83.048	-1.41596
63	0A5D90B7C	Lung Cancer, Non-Small Cell	1		112.029	80.0448	99.768	28.9404
64	0E924813D	Lung Cancer, Non-Small Cell	1		80.46	20.709	96.257	22.5659
65	100000153	Lung Cancer, Small Cell	1		74.524	9.552	100.804	30.8213
66	100000223	Lung Cancer, Non-Small Cell	1		79.423	18.7599	97.797	25.3619
67	100000318	Lung Cancer, Non-Small Cell	1		122.646	100	96.275	22.5986
68	100000352	Lung Cancer, Non-Small Cell	1		85.657	30.4771	112.611	52.2578
69	100000398	Lung Cancer, Small Cell	1		97.578	52.8833	138.522	99.301
70	100000477	Lung Cancer, Small Cell	1		67.775	-3.13313	93.593	17.7292
71	100000653	Lung Cancer, Non-Small Cell	1		74.43	9.37532	98.364	26.3913
72	100000710	Lung Cancer, Non-Small Cell	1		83.021	25.5226	131.977	87.4181
73	100000837	Lung Cancer, Small Cell	1		66.878	-4.81909	94.541	19.4504
74	100000843	Lung Cancer, Non-Small Cell	1		75.684	11.7323	111.543	50.3187
75	100000869	Lung Cancer, Non-Small Cell	1		117.401	90.1417	138.907	100
76	100000880	Lung Cancer, Small Cell	1		80.291	20.3914	113.687	54.2113
77	100000883	Lung Cancer, Small Cell	1		76.13	12.5706	112.254	51.6096
78	100000885	Lung Cancer, Non-Small Cell	1		114.172	84.0726	134.32	91.672
79	100000970	Lung Cancer, Non-Small Cell	1		95.564	49.0979	128.272	80.6914
80	100001078	Lung Cancer, Small Cell	1		53.445	-30.0672	78.372	-9.90557
				mean normals	69.4419		83.8279

## Sheet: 2b roc
		Mean of all normal values (0)	Highest sample overall (100)									http://www.rad.jhmi.edu/jeng/javarad/roc/JROCFITi.html
		69.4419	53.2041									Maximum likelihood estimation of a binormal ROC curve from
												continuously distributed test results.
Sample number	Diagnosis	Mean b-variant band intensity (raw)	Adjust to average of normals	Adjust to most positive				FPF	TPF	Lower	Upper	Total Cases: 40
21	0	70.853	1.41105	2.65215				0	0	0	0	Positive Cases: 20
22	0	70.912	1.47005	2.76304				0.005	0.3532	0.1101	0.6818	Negative Cases: 20
23	0	67.006	-2.43595	-4.5785				0.01	0.4035	0.1508	0.7069
24	0	65.189	-4.25295	-7.99366				0.02	0.4603	0.2039	0.735
25	0	73.33	3.88805	7.30781				0.03	0.4968	0.2417	0.7532
26	0	63.882	-5.55995	-10.4502				0.04	0.5243	0.2718	0.7671
27	0	73.281	3.83905	7.21571				0.05	0.5466	0.297	0.7786
28	0	82.862	13.4201	25.2237				0.06	0.5655	0.3189	0.7884
29	0	72.116	2.67405	5.02603				0.07	0.5819	0.3382	0.797
30	0	71.131	1.68905	3.17466				0.08	0.5965	0.3556	0.8048
31	0	66.07	-3.37195	-6.33777				0.09	0.6097	0.3715	0.8119
32	0	78.09	8.64805	16.2545				0.1	0.6217	0.386	0.8185
33	0	67.482	-1.95995	-3.68384				0.11	0.6327	0.3995	0.8246
34	0	79.129	9.68705	18.2074				0.12	0.643	0.412	0.8303
35	0	64.109	-5.33295	-10.0236				0.13	0.6526	0.4238	0.8357
36	0	64.62	-4.82195	-9.06313				0.14	0.6616	0.4348	0.8408
37	0	65.799	-3.64295	-6.84713				0.15	0.67	0.4452	0.8456
38	0	61.735	-7.70695	-14.4856				0.2	0.7066	0.49	0.8669
39	0	60.156	-9.28595	-17.4535				0.25	0.7364	0.5262	0.8847
40	0	71.087	1.64505	3.09196				0.3	0.7617	0.5566	0.8999
61	1	75.936	6.49405	12.2059				0.4	0.8039	0.6063	0.9253
62	1	70.723	1.28105	2.40781				0.5	0.8388	0.6467	0.9455
63	1	112.029	42.5871	80.0448				0.6	0.8695	0.6819	0.962
64	1	80.46	11.0181	20.709				0.7	0.8975	0.7148	0.9755
65	1	74.524	5.08205	9.552				0.8	0.9245	0.7479	0.9862
66	1	79.423	9.98105	18.7599				0.9	0.9525	0.7865	0.9945
67	1	122.646	53.2041	100				0.95	0.9687	0.8134	0.9977
68	1	85.657	16.2151	30.4771				1	1	1	1
69	1	97.578	28.1361	52.8833				AUC	0.809
70	1	67.775	-1.66695	-3.13313
71	1	74.43	4.98805	9.37532
72	1	83.021	13.5791	25.5226
73	1	66.878	-2.56395	-4.81909
74	1	75.684	6.24205	11.7323
75	1	117.401	47.9591	90.1417
76	1	80.291	10.8491	20.3914
77	1	76.13	6.68805	12.5706
78	1	114.172	44.7301	84.0726
79	1	95.564	26.1221	49.0979
80	1	53.445	-15.9969	-30.0672

## Sheet: O43 roc
		Mean of all normal values (0)	Highest sample overall (100)									http://www.rad.jhmi.edu/jeng/javarad/roc/JROCFITi.html
		83.8279	55.0791									Maximum likelihood estimation of a binormal ROC curve from
												continuously distributed test results.
Sample number		Mean b-variant band intensity (raw)	Adjust to average of normals	Adjust to most positive				FPF	TPF	Lower	Upper	Total Cases: 40
21	0	84.723	0.8951	1.62512				0	0	0	0	Positive Cases: 20
22	0	80.405	-3.4229	-6.21452				0.005	0.8161	0.5484	0.9535	Negative Cases: 20
23	0	83.721	-0.1069	-0.194085				0.01	0.8313	0.5838	0.9561
24	0	78.688	-5.1399	-9.33185				0.02	0.847	0.6194	0.9594
25	0	82.648	-1.1799	-2.14219				0.03	0.8564	0.6401	0.9616
26	0	78.283	-5.5449	-10.0672				0.04	0.8632	0.6548	0.9634
27	0	83.059	-0.7689	-1.39599				0.05	0.8686	0.666	0.9649
28	0	91.402	7.5741	13.7513				0.06	0.8731	0.6751	0.9662
29	0	85.121	1.2931	2.34771				0.07	0.8769	0.6828	0.9674
30	0	84.247	0.4191	0.760906				0.08	0.8802	0.6893	0.9684
31	0	87.26	3.4321	6.23122				0.09	0.8832	0.6951	0.9694
32	0	91.015	7.1871	13.0487				0.1	0.8859	0.7002	0.9703
33	0	86.926	3.0981	5.62482				0.11	0.8884	0.7048	0.9712
34	0	91.073	7.2451	13.154				0.12	0.8907	0.709	0.9719
35	0	81.163	-2.6649	-4.83831				0.13	0.8928	0.7128	0.9727
36	0	80.332	-3.4959	-6.34705				0.14	0.8948	0.7163	0.9734
37	0	79.718	-4.1099	-7.46181				0.15	0.8967	0.7196	0.9741
38	0	83.33	-0.4979	-0.903973				0.2	0.9047	0.7329	0.977
39	0	80.19	-3.6379	-6.60486				0.25	0.9112	0.743	0.9795
40	0	83.254	-0.5739	-1.04196				0.3	0.9167	0.7512	0.9816
61	1	86.246	2.4181	4.39023				0.4	0.9261	0.7637	0.9852
62	1	83.048	-0.7799	-1.41596				0.5	0.9341	0.7733	0.9882
63	1	99.768	15.9401	28.9404				0.6	0.9413	0.7811	0.9908
64	1	96.257	12.4291	22.5659				0.7	0.9484	0.7878	0.9931
65	1	100.804	16.9761	30.8213				0.8	0.9559	0.7939	0.9952
66	1	97.797	13.9691	25.3619				0.9	0.9647	0.7998	0.9972
67	1	96.275	12.4471	22.5986				0.95	0.9709	0.803	0.9983
68	1	112.611	28.7831	52.2578				1	1	1	1
69	1	138.522	54.6941	99.301				AUC	0.929
70	1	93.593	9.7651	17.7292
71	1	98.364	14.5361	26.3913
72	1	131.977	48.1491	87.4181
73	1	94.541	10.7131	19.4504
74	1	111.543	27.7151	50.3187
75	1	138.907	55.0791	100
76	1	113.687	29.8591	54.2113
77	1	112.254	28.4261	51.6096
78	1	134.32	50.4921	91.672
79	1	128.272	44.4441	80.6914
80	1	78.372	-5.4559	-9.90557

## Sheet: correlation
											ordered		ordered
	2B	O43										2B		O43
0	2.65215	1.62512									1	-30.0672	0	-10.0672			40 samples
0	2.76304	-6.21452									0	-17.4535	1	-9.90557			Fraction in wrong catagory	Specificity (%)	Sensitivity (%)
0	-4.5785	-0.194085									0	-14.4856	0	-9.33185		2B only	13	67.5	85
0	-7.99366	-9.33185									0	-10.4502	0	-7.46181		043 only	9	77.5	90
0	7.30781	-2.14219									0	-10.0236	0	-6.60486
0	-10.4502	-10.0672									0	-9.06313	0	-6.34705		Both	5	87.5	95
0	7.21571	-1.39599									0	-7.99366	0	-6.21452
0	25.2237	13.7513									0	-6.84713	0	-4.83831
0	5.02603	2.34771									0	-6.33777	0	-2.14219
0	3.17466	0.760906									1	-4.81909	1	-1.41596
0	-6.33777	6.23122									0	-4.5785	0	-1.39599
0	16.2545	13.0487									0	-3.68384	0	-1.04196
0	-3.68384	5.62482					mean+SD				1	-3.13313	0	-0.903973
0	18.2074	13.154		mean of normals		SD	threshold				1	2.40781	0	-0.194085
0	-10.0236	-4.83831		2B	-10.0236	11.2127	1.18908				0	2.65215	0	0.760906
0	-9.06313	-6.34705		O43	-6.34705	7.29138	0.944325				0	2.76304	0	1.62512
0	-6.84713	-7.46181									0	3.09196	0	2.34771
0	-14.4856	-0.903973									0	3.17466	1	4.39023
0	-17.4535	-6.60486									0	5.02603	0	5.62482
0	3.09196	-1.04196									0	7.21571	0	6.23122
1	12.2059	4.39023									0	7.30781	0	13.0487
1	2.40781	-1.41596									1	9.37532	0	13.154
1	80.0448	28.9404									1	9.552	0	13.7513
1	20.709	22.5659									1	11.7323	1	17.7292
1	9.552	30.8213									1	12.2059	1	19.4504
1	18.7599	25.3619									1	12.5706	1	22.5659
1	100	22.5986									0	16.2545	1	22.5986
1	30.4771	52.2578									0	18.2074	1	25.3619
1	52.8833	99.301									1	18.7599	1	26.3913
1	-3.13313	17.7292									1	20.3914	1	28.9404
1	9.37532	26.3913									1	20.709	1	30.8213
1	25.5226	87.4181									0	25.2237	1	50.3187
1	-4.81909	19.4504									1	25.5226	1	51.6096
1	11.7323	50.3187									1	30.4771	1	52.2578
1	90.1417	100									1	49.0979	1	54.2113
1	20.3914	54.2113									1	52.8833	1	80.6914
1	12.5706	51.6096									1	80.0448	1	87.4181
1	84.0726	91.672									1	84.0726	1	91.672
1	49.0979	80.6914									1	90.1417	1	99.301
1	-30.0672	-9.90557									1	100	1	100
