# Supplementary material for: A quantitative immunoassay for lung cancer biomarker CIZ1b in patient plasma
Source: Clin Biochem. 2017 Apr;50(6):336–43. doi: 10.1016/j.clinbiochem.2016.11.015 (PMC5441127; doi:10.1016/j.clinbiochem.2016.11.015)
Supplement: SI Data set 2 — Summary diagnoses, and assay output for patients in Set B. [file mmc2.xlsx]

## Sheet: 043-Fib ELISA
Sample Ref.	raw ELISA values	subtract 'background'	Classification	CIZ1 b-variant value		http://www.rad.jhmi.edu/jeng/javarad/roc/JROCFITi.html
			lung cancer or non-cancer
YH/001	0.377	0.0933	0	0.0933		FPF	TPF	Lower	Upper
YH/002	0.3509	0.0672	0	0.0672		0	0	0	0		Sorted values		http://www.physics.csbsju.edu/stats/
YH/005	0.7524	0.4687	0	0.4687		0.005	0.0205	0.0001	0.3583
YH/007	0.8736	0.5899	1	0.5899		0.01	0.0462	0.0008	0.4234		0	0.0933	39 data points
YH/008	0.6084	0.3247	0	0.3247		0.02	0.0987	0.0049	0.5012		0	0.0672	Mean = 0.32194
YH/009	0.5517	0.268	0	0.268		0.03	0.1494	0.0134	0.5542		0	0.4687	Standard Deviation = 0.139
YH/010	0.7784	0.4947	1	0.4947		0.04	0.1974	0.0259	0.5958		0	0.3247
YH/011	0.9225	0.6388	0	0.6388		0.05	0.2425	0.0418	0.6306		0	0.268
YH/012	0.6653	0.3816	1	0.3816		0.06	0.285	0.0605	0.6609		0	0.6388
YH/013	0.5484	0.2647	0	0.2647		0.07	0.325	0.0811	0.6879		0	0.2647
YH/014	0.8256	0.5419	0	0.5419		0.08	0.3625	0.1032	0.7123		0	0.5419
YH/015	0.896	0.6123	1	0.6123		0.09	0.3979	0.1263	0.7346		0	0.3109
YH/016	0.6243	0.3406	1	0.3406		0.1	0.4313	0.1499	0.7552		0	0.3606
YH/021	0.5946	0.3109	0	0.3109		0.11	0.4627	0.1736	0.7742		0	0.268
YH/022	0.6982	0.4145	1	0.4145		0.12	0.4924	0.1973	0.7919		0	0.2834
YH/023	0.6443	0.3606	0	0.3606		0.13	0.5204	0.2208	0.8084		0	0.5494
YH/024	0.5517	0.268	0	0.268		0.14	0.5469	0.2438	0.8238		0	0.3341
YH/025	0.7093	0.4256	1	0.4256		0.15	0.5719	0.2662	0.8381		0	0.1624
YH/026	0.5671	0.2834	0	0.2834		0.2	0.6783	0.3683	0.8965		0	0.2506
YH/027	0.8331	0.5494	0	0.5494		0.25	0.7594	0.4528	0.9367		0	0.2195
YH/028	0.6627	0.379	1	0.379		0.3	0.8216	0.5222	0.963		0	0.2347
YH/029	0.6178	0.3341	0	0.3341		0.4	0.9054	0.6288	0.9892		0	0.3841
YH/032	0.8346	0.5509	1	0.5509		0.5	0.9534	0.7082	0.9975		0	0.5163
YH/033	0.4461	0.1624	0	0.1624		0.6	0.9795	0.7719	0.9996		0	0.2017
YH/034	0.5343	0.2506	0	0.2506		0.7	0.9926	0.8264	1		0	0.3324
YH/036	0.5032	0.2195	0	0.2195		0.8	0.9981	0.8758	1		0	0.5307
YH/037	0.5184	0.2347	0	0.2347		0.9	0.9998	0.9245	1		0	0.373
YH/040	0.6678	0.3841	0	0.3841		0.95	1	0.9516	1		0	0.2826
YH/041	0.8	0.5163	0	0.5163		1	1	1	1		0	0.2003
YH/042	0.4854	0.2017	0	0.2017		Fitted ROC Area: 0.83					0	0.457
YH/043	0.6161	0.3324	0	0.3324							0	0.2769
YH/044	0.8144	0.5307	0	0.5307							0	0.5424
YH/047	0.6567	0.373	0	0.373							0	0.491
YH/048	0.5663	0.2826	0	0.2826							0	0.3028
YH/049	0.484	0.2003	0	0.2003							0	0.1978
YH/050	0.6834	0.3997	1	0.3997							0	0.3053
YH/051	0.7407	0.457	0	0.457							0	0.287
YH/052	0.5606	0.2769	0	0.2769							0	0.1744
YH/053	0.8261	0.5424	0	0.5424							0	0.1335
YH/054	0.7747	0.491	0	0.491							0	0.3838
YH/055	0.5865	0.3028	0	0.3028							0	0.1478
YH/056	0.4815	0.1978	0	0.1978							0	0.3938
YH/057	0.589	0.3053	0	0.3053							1	0.5899	13 data points
YH/058	0.5707	0.287	0	0.287							1	0.4947	Mean = 0.48003
YH/060	0.4581	0.1744	0	0.1744							1	0.3816	Standard Deviation = 0.130
YH/061	0.4172	0.1335	0	0.1335							1	0.6123
YH/062	0.6675	0.3838	0	0.3838							1	0.3406
YH/063	0.4315	0.1478	0	0.1478							1	0.4145
YH/065	0.6775	0.3938	0	0.3938							1	0.4256
YH/066	0.6053	0.3216	1	0.3216							1	0.379
YH/067	0.842	0.5583	1	0.5583							1	0.5509
YH/068	1.0554	0.7717	1	0.7717							1	0.3997
											1	0.3216
											1	0.5583
mean of 18 no plasma wells = 0.2837 = 'background'											1	0.7717
											T-test	0.000705816

## Sheet: 043 Western
Band intensity	Sample ref. (YH)	subtract N calibrator	scale to C calibrator	Classification
gel 1						Fitted ROC Area: 0.823					Sorted		T test	2.14079e-05
96.855	1	-4.22	-17.0608	0		FPF	TPF	Lower	Upper		0	-17.0608	39 data points
100.575	2	-0.5	-2.02143	0		0	0	0	0		0	-2.02143	Mean = 84.577
136.095	5	35.02	141.581	0		0.005	0.3082	0.0772	0.6637		0	141.581	Standard Deviation = 68.0
133.11	8	32.035	129.513	0		0.01	0.3644	0.1149	0.6941		0	129.513
127.07	9	25.995	105.094	0		0.02	0.4293	0.1673	0.7285		0	105.094
131.895	11	30.82	124.601	0		0.03	0.4716	0.206	0.751		0	124.601
107.065	13	5.99	24.2167	0		0.04	0.5036	0.2374	0.7682		0	24.2167
97.97	14	-3.105	-12.5531	0		0.05	0.5297	0.2639	0.7824		0	-12.5531
147.165	21	46.09	186.335	0		0.06	0.5518	0.287	0.7946		0	186.335
132.095	23	31.02	125.409	0		0.07	0.571	0.3076	0.8053		0	125.409
118.61	24	17.535	70.8914	0		0.08	0.5881	0.3261	0.815		0	70.8914
128.59	26	27.515	111.239	0		0.09	0.6035	0.3429	0.8237		0	111.239
148.535	27	47.46	191.874	0		0.1	0.6176	0.3584	0.8317		0	191.874
141.37	29	40.295	162.907	0		0.11	0.6305	0.3727	0.8392		0	162.907
104.56	33	3.485	14.0893	0		0.12	0.6425	0.386	0.8461		0	14.0893
143.37	7	42.295	170.993	1		0.13	0.6536	0.3984	0.8526		0	10.1376
202.22	10	101.145	408.914	1		0.14	0.6641	0.41	0.8587		0	22.7544
170.365	12	69.29	280.129	1		0.15	0.6739	0.421	0.8645		0	25.5062
203.08	15	102.005	412.391	1		0.2	0.7161	0.468	0.8893		0	119.964
139.35	16	38.275	154.74	1		0.25	0.75	0.5057	0.909		0	105.231
101.075	N calibrator	0	0			0.3	0.7786	0.5372	0.9253		0	35.7996
125.81	C calibrator	24.735	100			0.4	0.8251	0.5883	0.9502		0	58.7876
						0.5	0.8624	0.6298	0.9679		0	240.55
gel 2						0.6	0.8939	0.6661	0.9806		0	131.789
						0.7	0.9215	0.7002	0.9894		0	73.8967
98.73	34	3.905	10.1376	0		0.8	0.9464	0.735	0.9953		0	16.5758
103.59	36	8.765	22.7544	0		0.9	0.9702	0.7761	0.9987		0	203.609
104.65	37	9.825	25.5062	0		0.95	0.9825	0.805	0.9996		0	55.9709
141.035	40	46.21	119.964	0		1	1	1	1		0	80.5036
135.36	41	40.535	105.231	0							0	222.183
108.615	42	13.79	35.7996	0							0	27.3788
117.47	43	22.645	58.7876	0							0	44.8471
187.485	44	92.66	240.55	0							0	122.485
145.59	47	50.765	131.789	0							0	101.393
123.29	48	28.465	73.8967	0							0	102.391
101.21	49	6.385	16.5758	0							0	7.16235
173.255	51	78.43	203.609	0							0	69.3553
116.385	52	21.56	55.9709	0							0	18.9365
125.835	53	31.01	80.5036	0							0	45.1576
180.41	54	85.585	222.183	0							1	170.993	13 data points
94.29	22	-0.535	-1.38889	1							1	408.914	Mean = 209.89
111.33	25	16.505	42.8479	1							1	280.129	Standard Deviation = 120.
170.455	28	75.63	196.34	1							1	412.391
157.155	32	62.33	161.812	1							1	154.74
158.775	50	63.95	166.018	1							1	-1.38889
94.825	N calibrator	0	0								1	42.8479
133.345	C calibrator	38.52	100								1	196.34
											1	161.812
gel 3											1	166.018
											1	272.339
119.655	55	14.545	27.3788	0							1	247.012
128.935	56	23.825	44.8471	0							1	216.452
170.18	57	65.07	122.485	0
158.975	58	53.865	101.393	0
159.505	60	54.395	102.391	0
108.915	61	3.805	7.16235	0
141.955	62	36.845	69.3553	0
115.17	63	10.06	18.9365	0
129.1	65	23.99	45.1576	0
249.79	66	144.68	272.339	1
236.335	67	131.225	247.012	1
220.1	68	114.99	216.452	1
105.11	N calibrator	0	0
158.235	C calibrator	53.125	100
N, non cancer
C, lung cancer

## Sheet: Western-ELISA comparison
Sample Ref.	043 ELISA	043 Western	Classification
			lung cancer v non-cancer
YH/001	0.0933	-17.0608	0
YH/002	0.0672	-2.02143	0
YH/005	0.4687	141.581	0
YH/007	0.5899	170.993	1
YH/008	0.3247	129.513	0
YH/009	0.268	105.094	0
YH/010	0.4947	408.914	1
YH/011	0.6388	124.601	0
YH/012	0.3816	280.129	1
YH/013	0.2647	24.2167	0
YH/014	0.5419	-12.5531	0
YH/015	0.6123	412.391	1
YH/016	0.3406	154.74	1
YH/021	0.3109	186.335	0
YH/022	0.4145	-1.38889	1
YH/023	0.3606	125.409	0
YH/024	0.268	70.8914	0
YH/025	0.4256	42.8479	1
YH/026	0.2834	111.239	0
YH/027	0.5494	191.874	0
YH/028	0.379	196.34	1
YH/029	0.3341	162.907	0
YH/032	0.5509	161.812	1
YH/033	0.1624	14.0893	0
YH/034	0.2506	10.1376	0
YH/036	0.2195	22.7544	0
YH/037	0.2347	25.5062	0
YH/040	0.3841	119.964	0
YH/041	0.5163	105.231	0
YH/042	0.2017	35.7996	0
YH/043	0.3324	58.7876	0
YH/044	0.5307	240.55	0
YH/047	0.373	131.789	0
YH/048	0.2826	73.8967	0
YH/049	0.2003	16.5758	0
YH/050	0.3997	166.018	1
YH/051	0.457	203.609	0
YH/052	0.2769	55.9709	0
YH/053	0.5424	80.5036	0
YH/054	0.491	222.183	0
YH/055	0.3028	27.3788	0
YH/056	0.1978	44.8471	0
YH/057	0.3053	122.485	0
YH/058	0.287	101.393	0
YH/060	0.1744	102.391	0
YH/061	0.1335	7.16235	0
YH/062	0.3838	69.3553	0
YH/063	0.1478	18.9365	0
YH/065	0.3938	45.1576	0
YH/066	0.3216	272.339	1
YH/067	0.5583	247.012	1
YH/068	0.7717	216.452	1
Scale ELISA data to calibrators	A 450 nm	To N calibrator	To C calibrator
YH/001	0.0933	0	0		Compare ELISA and WB data sets
YH/002	0.0672	-0.0261	-10.554		T-test	0.500965
YH/005	0.4687	0.3754	151.799
YH/007	0.5899	0.4966	200.809
YH/008	0.3247	0.2314	93.5706
YH/009	0.268	0.1747	70.6429
YH/010	0.4947	0.4014	162.313
YH/011	0.6388	0.5455	220.582
YH/012	0.3816	0.2883	116.579
YH/013	0.2647	0.1714	69.3085
YH/014	0.5419	0.4486	181.399
YH/015	0.6123	0.519	209.867
YH/016	0.3406	0.2473	100
YH/021	0.3109	0.2176	87.9903
YH/022	0.4145	0.3212	129.883
YH/023	0.3606	0.2673	108.087
YH/024	0.268	0.1747	70.6429
YH/025	0.4256	0.3323	134.371
YH/026	0.2834	0.1901	76.8702
YH/027	0.5494	0.4561	184.432
YH/028	0.379	0.2857	115.528
YH/029	0.3341	0.2408	97.3716
YH/032	0.5509	0.4576	185.038
YH/033	0.1624	0.0691	27.9418
YH/034	0.2506	0.1573	63.607
YH/036	0.2195	0.1262	51.0311
YH/037	0.2347	0.1414	57.1775
YH/040	0.3841	0.2908	117.59
YH/041	0.5163	0.423	171.047
YH/042	0.2017	0.1084	43.8334
YH/043	0.3324	0.2391	96.6842
YH/044	0.5307	0.4374	176.87
YH/047	0.373	0.2797	113.101
YH/048	0.2826	0.1893	76.5467
YH/049	0.2003	0.107	43.2673
YH/050	0.3997	0.3064	123.898
YH/051	0.457	0.3637	147.068
YH/052	0.2769	0.1836	74.2418
YH/053	0.5424	0.4491	181.601
YH/054	0.491	0.3977	160.817
YH/055	0.3028	0.2095	84.7149
YH/056	0.1978	0.1045	42.2564
YH/057	0.3053	0.212	85.7258
YH/058	0.287	0.1937	78.3259
YH/060	0.1744	0.0811	32.7942
YH/061	0.1335	0.0402	16.2556
YH/062	0.3838	0.2905	117.469
YH/063	0.1478	0.0545	22.038
YH/065	0.3938	0.3005	121.512
YH/066	0.3216	0.2283	92.317
YH/067	0.5583	0.465	188.031
YH/068	0.7717	0.6784	274.323

## Sheet: Fib-Fib ELISA
Sample Ref.	raw Fib ELISA values	subtract 'background'	Classification	Fib value		http://www.rad.jhmi.edu/jeng/javarad/roc/JROCFITi.html
			lung cancer v non-cancer								Sorted values		http://www.physics.csbsju.edu/stats/
YH/001	0.6651	0.3814	0	0.3814		Fib ROC AUC 0.628					0	0.3814
YH/002	0.7535	0.4698	0	0.4698		FPF	TPF	Lower	Upper		0	0.4698	39 data points
YH/005	0.8119	0.5282	0	0.5282		0	0	0	0		0	0.5282	Mean	0.457033
YH/007	0.7717	0.488	1	0.488		0.005	0.0026	0	0.1181		0	0.4928	Standard Deviation = 0.139	0.4928
YH/008	0.7765	0.4928	0	0.4928		0.01	0.0067	0	0.1571		0	0.4216
YH/009	0.7053	0.4216	0	0.4216		0.02	0.017	0.0003	0.2098		0	0.5805
YH/010	0.7835	0.4998	1	0.4998		0.03	0.029	0.0009	0.2491		0	0.4013
YH/011	0.8642	0.5805	0	0.5805		0.04	0.042	0.002	0.2818		0	0.4617
YH/012	0.8244	0.5407	1	0.5407		0.05	0.0558	0.0036	0.3104		0	0.4276
YH/013	0.685	0.4013	0	0.4013		0.06	0.0702	0.0058	0.3362		0	0.4418
YH/014	0.7454	0.4617	0	0.4617		0.07	0.0849	0.0085	0.3599		0	0.3878
YH/015	0.7581	0.4744	1	0.4744		0.08	0.1001	0.0118	0.382		0	0.3691
YH/016	0.7707	0.487	1	0.487		0.09	0.1154	0.0158	0.4028		0	0.3965
YH/021	0.7113	0.4276	0	0.4276		0.1	0.131	0.0203	0.4225		0	0.4241
YH/022	0.7241	0.4404	1	0.4404		0.11	0.1467	0.0254	0.4414		0	0.327
YH/023	0.7255	0.4418	0	0.4418		0.12	0.1626	0.031	0.4594		0	0.3553
YH/024	0.6715	0.3878	0	0.3878		0.13	0.1785	0.0372	0.4768		0	0.4111
YH/025	0.702	0.4183	1	0.4183		0.14	0.1945	0.0439	0.4936		0	0.4105
YH/026	0.6528	0.3691	0	0.3691		0.15	0.2104	0.0511	0.5099		0	0.492
YH/027	0.6802	0.3965	0	0.3965		0.2	0.2901	0.0932	0.585		0	0.504
YH/028	0.707	0.4233	1	0.4233		0.25	0.368	0.1433	0.6521		0	0.4061
YH/029	0.7078	0.4241	0	0.4241		0.3	0.4431	0.1981	0.7129		0	0.4614
YH/032	0.7267	0.443	1	0.443		0.4	0.5819	0.3123	0.8168		0	0.6153
YH/033	0.6107	0.327	0	0.327		0.5	0.7031	0.4232	0.8963		0	0.5479
YH/034	0.639	0.3553	0	0.3553		0.6	0.8051	0.5273	0.9507		0	0.4233
YH/036	0.6948	0.4111	0	0.4111		0.7	0.8869	0.6258	0.9821		0	0.3895
YH/037	0.6942	0.4105	0	0.4105		0.8	0.9474	0.7224	0.996		0	0.5455
YH/040	0.7757	0.492	0	0.492		0.9	0.9857	0.8246	0.9997		0	0.5013
YH/041	0.7877	0.504	0	0.504		0.95	0.9961	0.8851	1		0	0.4192
YH/042	0.6898	0.4061	0	0.4061		1	1	1	1		0	0.4414
YH/043	0.7451	0.4614	0	0.4614							0	0.4615
YH/044	0.899	0.6153	0	0.6153							0	0.4225
YH/047	0.8316	0.5479	0	0.5479							0	0.5696
YH/048	0.707	0.4233	0	0.4233							0	0.4948
YH/049	0.6732	0.3895	0	0.3895							0	0.4412
YH/050	0.7689	0.4852	1	0.4852							0	0.474
YH/051	0.8292	0.5455	0	0.5455							0	0.5304
YH/052	0.785	0.5013	0	0.5013							0	0.5285
YH/053	0.7029	0.4192	0	0.4192							0	0.4668
YH/054	0.7251	0.4414	0	0.4414							1	0.488
YH/055	0.7452	0.4615	0	0.4615							1	0.4998	13 data points
YH/056	0.7062	0.4225	0	0.4225							1	0.5407	Mean	0.5407
YH/057	0.8533	0.5696	0	0.5696							1	0.4744	Standard Deviation	0.4744
YH/058	0.7785	0.4948	0	0.4948							1	0.487
YH/060	0.7249	0.4412	0	0.4412							1	0.4404
YH/061	0.7577	0.474	0	0.474							1	0.4183
YH/062	0.8141	0.5304	0	0.5304							1	0.4233
YH/063	0.8122	0.5285	0	0.5285							1	0.443
YH/065	0.7505	0.4668	0	0.4668							1	0.4852
YH/066	0.6894	0.4057	1	0.4057							1	0.4057
YH/067	0.8985	0.6148	1	0.6148							1	0.6148
YH/068	0.8336	0.5499	1	0.5499							1	0.5499
mean of 18 no plasma wells = 0.2837 = 'background'											T-test	0.225503

## Sheet: 043-IgG ELISA
Sample Ref.	raw 043-IgG ELISA values	subtract 'background'	Classification					Fitted ROC Area: 0.504
								FPF	TPF	Lower	Upper			Sorted values
YH/001	2.5397	1.7495	0					0	0	0	0			0	1.7495	39 data points
YH/002	1.8248	1.0346	0					0.005	0.001	0	0.0693			0	1.0346	Mean = 1.9504
YH/005	3.437	2.6468	0					0.01	0.0027	0	0.0954			0	2.6468	Standard Deviation = 0.708
YH/007	2.4083	1.6181	1					0.02	0.0072	0.0001	0.1321			0	1.4831
YH/008	2.2733	1.4831	0					0.03	0.0125	0.0002	0.1605			0	2.0391
YH/009	2.8293	2.0391	0					0.04	0.0185	0.0005	0.1847			0	1.7324
YH/010	3.3935	2.6033	1					0.05	0.0251	0.001	0.2063			0	1.1758
YH/011	2.5226	1.7324	0					0.06	0.0321	0.0016	0.226			0	2.8116
YH/012	3.3008	2.5106	1					0.07	0.0396	0.0024	0.2444			0	2.2821
YH/013	1.966	1.1758	0					0.08	0.0474	0.0034	0.2617			0	2.3815
YH/014	3.6018	2.8116	0					0.09	0.0556	0.0047	0.2782			0	0.7816
YH/015	2.6823	1.8921	1					0.1	0.064	0.0062	0.294			0	1.6631
YH/016	3.3733	2.5831	1					0.11	0.0727	0.0079	0.3091			0	0.8526
YH/021	3.0723	2.2821	0					0.12	0.0817	0.0099	0.3238			0	2.3235
YH/022	3.1247	2.3345	1					0.13	0.0908	0.0121	0.3381			0	2.1621
YH/023	3.1717	2.3815	0					0.14	0.1002	0.0146	0.352			0	1.9003
YH/024	1.5718	0.7816	0					0.15	0.1098	0.0174	0.3655			0	2.5276
YH/025	2.6864	1.8962	1					0.2	0.1602	0.0352	0.4295			0	2.7794
YH/026	2.4533	1.6631	0					0.25	0.214	0.0596	0.4892			0	2.7794
YH/027	1.6428	0.8526	0					0.3	0.2701	0.0901	0.546			0	0.8744
YH/028	2.7813	1.9911	1					0.4	0.3871	0.1664	0.6534			0	1.9618
YH/029	3.1137	2.3235	0					0.5	0.5066	0.2575	0.7532			0	3.1474
YH/032	2.3266	1.5364	1					0.6	0.6256	0.3579	0.8424			0	1.108
YH/033	2.9523	2.1621	0					0.7	0.7407	0.4652	0.916			0	2.4632
YH/034	2.6905	1.9003	0					0.8	0.8477	0.5807	0.9678			0	1.6977
YH/036	3.3178	2.5276	0					0.9	0.9401	0.7143	0.9945			0	1.68
YH/037	3.5696	2.7794	0					0.95	0.9768	0.8003	0.9992			0	1.5294
YH/040	3.5696	2.7794	0					1	1	1	1			0	1.7672
YH/041	1.6646	0.8744	0											0	1.5417
YH/042	2.752	1.9618	0											0	2.8842
YH/043	3.9376	3.1474	0											0	0.7431
YH/044	1.8982	1.108	0											0	2.8116
YH/047	3.2534	2.4632	0											0	2.8116
YH/048	2.4879	1.6977	0											0	2.2443
YH/049	2.4702	1.68	0											0	1.9524
YH/050	3.6018	2.8116	1											0	2.4342
YH/051	2.3196	1.5294	0											0	2.4484
YH/052	2.5574	1.7672	0											0	2.2096
YH/053	2.3319	1.5417	0											0	0.448
YH/054	3.6744	2.8842	0											1	1.6181	13 data points
YH/055	1.5333	0.7431	0											1	2.6033	Mean = 1.9936
YH/056	3.6018	2.8116	0											1	2.5106	Standard Deviation = 0.642
YH/057	3.6018	2.8116	0											1	1.8921
YH/058	3.0345	2.2443	0											1	2.5831
YH/060	2.7426	1.9524	0											1	2.3345
YH/061	3.2244	2.4342	0											1	1.8962
YH/062	3.2386	2.4484	0											1	1.9911
YH/063	2.9998	2.2096	0											1	1.5364
YH/065	1.2382	0.448	0											1	2.8116
YH/066	1.9653	1.1751	1											1	1.1751
YH/067	3.1717	2.3815	1											1	2.3815
YH/068	1.3737	0.5835	1											1	0.5835
	background (mean of no analyte wells) is 0.7902													T test	0.826682

## Sheet: IgG direct ELISA
Sample Ref.	raw IgG ELISA values	subtract 'background'	Classification					Fitted ROC Area: 0.421
								FPF	TPF	Lower	Upper			Sorted values
YH/001	4.0179	3.8335						0	0	0	0			0	3.8335	39 data points
YH/002	3.6029	3.4185						0.005	0.0102	0.0002	0.1463			0	3.4185	Mean = 3.5494
YH/005	3.9387	3.7543						0.01	0.017	0.0005	0.1738			0	3.7543	Standard Deviation = 0.246
YH/007	3.8137	3.6293						0.02	0.0287	0.0014	0.2082			0	3.6293
YH/008	3.8137	3.6293						0.03	0.039	0.0026	0.2324			0	3.6293
YH/009	3.8137	3.6293						0.04	0.0486	0.004	0.252			0	3.5324
YH/010	4.0179	3.8335						0.05	0.0578	0.0057	0.2688			0	3.491
YH/011	3.7168	3.5324						0.06	0.0666	0.0075	0.2838			0	3.6293
YH/012	3.8717	3.6873						0.07	0.0752	0.0095	0.2974			0	3.5324
YH/013	3.6754	3.491						0.08	0.0836	0.0117	0.3099			0	3.6873
YH/014	3.8137	3.6293						0.09	0.0918	0.014	0.3217			0	3.5782
YH/015	3.5707	3.3863						0.1	0.0999	0.0165	0.3328			0	3.1345
YH/016	3.7168	3.5324						0.11	0.1078	0.0191	0.3434			0	3.7543
YH/021	3.7168	3.5324						0.12	0.1157	0.0218	0.3535			0	3.3863
YH/022	4.0179	3.8335						0.13	0.1234	0.0246	0.3633			0	3.8335
YH/023	3.8717	3.6873						0.14	0.1311	0.0276	0.3727			0	3.5782
YH/024	3.7626	3.5782						0.15	0.1388	0.0307	0.3818			0	3.6873
YH/025	3.6754	3.491						0.2	0.1763	0.0476	0.4242			0	3.6873
YH/026	3.3189	3.1345						0.25	0.2131	0.0669	0.4632			0	3.8335
YH/027	3.9387	3.7543						0.3	0.2497	0.0883	0.5001			0	3.6293
YH/028	3.7168	3.5324						0.4	0.3233	0.1366	0.571			0	3.5324
YH/029	3.5707	3.3863						0.5	0.3991	0.1914	0.641			0	3.7543
YH/032	3.8717	3.6873						0.6	0.4788	0.2527	0.7121			0	3.1175
YH/033	4.0179	3.8335						0.7	0.5651	0.3218	0.7854			0	3.6293
YH/034	3.7626	3.5782						0.8	0.6621	0.4023	0.8607			0	3.4185
YH/036	3.8717	3.6873						0.9	0.7796	0.5073	0.9361			0	3.491
YH/037	3.8717	3.6873						0.95	0.8558	0.5856	0.9718			0	3.19
YH/040	4.0179	3.8335						1	1	1	1			0	2.8249
YH/041	3.8137	3.6293												0	3.7543
YH/042	3.7168	3.5324												0	3.9304
YH/043	3.9387	3.7543												0	2.9527
YH/044	3.3019	3.1175												0	3.6873
YH/047	3.8137	3.6293												0	3.5782
YH/048	3.6029	3.4185												0	3.6873
YH/049	3.6754	3.491												0	3.3283
YH/050	3.7626	3.5782												0	3.8335
YH/051	3.3744	3.19												0	3.6293
YH/052	3.0093	2.8249												0	3.3563
YH/053	3.9387	3.7543												0	3.491
YH/054	4.1148	3.9304												1	3.6293	13 data points
YH/055	3.1371	2.9527												1	3.8335	Mean = 3.4099
YH/056	3.8717	3.6873												1	3.6873	Standard Deviation = 0.500
YH/057	3.7626	3.5782												1	3.3863
YH/058	3.8717	3.6873												1	3.5324
YH/060	3.5127	3.3283												1	3.8335
YH/061	4.0179	3.8335												1	3.491
YH/062	3.8137	3.6293												1	3.5324
YH/063	3.5407	3.3563												1	3.6873
YH/065	3.6754	3.491												1	3.5782
YH/066	2.2515	2.0671												1	2.0671
YH/067	3.6029	3.4185												1	3.4185
YH/068	2.836	2.6516												1	2.6516
	background (mean of no analyte wells) is 0.1844													T Test	0.18708

## Sheet: 043-Fib normalize to IgG
Sample Ref.	043-Fib	IgG	Classification	Normalized				Fitted ROC Area: 0.847
								FPF	TPF	Lower	Upper		Sorted values
YH/001	0.0933	3.8335	0	0.0243381				0	0	0	0		0	0.0243381	39 data points
YH/002	0.0672	3.4185	0	0.0196577				0.005	0.0183	0.0001	0.3723		0	0.0196577	Mean = 9.10465E-02
YH/005	0.4687	3.7543	0	0.124844				0.01	0.0441	0.0006	0.4418		0	0.124844	Standard Deviation = 3.914E-02
YH/007	0.5899	3.6293	1	0.162538				0.02	0.0994	0.0043	0.5246		0	0.0894663
YH/008	0.3247	3.6293	0	0.0894663				0.03	0.1543	0.0126	0.5805		0	0.0738434
YH/009	0.268	3.6293	0	0.0738434				0.04	0.2067	0.0255	0.6242		0	0.18084
YH/010	0.4947	3.8335	1	0.129047				0.05	0.2564	0.0424	0.6605		0	0.0758235
YH/011	0.6388	3.5324	0	0.18084				0.06	0.303	0.0627	0.6919		0	0.149313
YH/012	0.3816	3.6873	1	0.10349				0.07	0.3468	0.0854	0.7197		0	0.0880138
YH/013	0.2647	3.491	0	0.0758235				0.08	0.3878	0.1098	0.7446		0	0.0977951
YH/014	0.5419	3.6293	0	0.149313				0.09	0.4263	0.1354	0.7672		0	0.074898
YH/015	0.6123	3.3863	1	0.180817				0.1	0.4623	0.1615	0.7879		0	0.0904131
YH/016	0.3406	3.5324	1	0.0964217				0.11	0.4961	0.1879	0.8069		0	0.146339
YH/021	0.3109	3.5324	0	0.0880138				0.12	0.5278	0.2141	0.8243		0	0.0986623
YH/022	0.4145	3.8335	1	0.108126				0.13	0.5575	0.2399	0.8404		0	0.0423634
YH/023	0.3606	3.6873	0	0.0977951				0.14	0.5854	0.2651	0.8553		0	0.0700352
YH/024	0.268	3.5782	0	0.074898				0.15	0.6116	0.2896	0.869		0	0.0595287
YH/025	0.4256	3.491	1	0.121913				0.2	0.7203	0.3995	0.9226		0	0.0636509
YH/026	0.2834	3.1345	0	0.0904131				0.25	0.8	0.4882	0.9566		0	0.100196
YH/027	0.5494	3.7543	0	0.146339				0.3	0.8584	0.5596	0.977		0	0.142259
YH/028	0.379	3.5324	1	0.107292				0.4	0.932	0.6667	0.9946		0	0.0571
YH/029	0.3341	3.3863	0	0.0986623				0.5	0.97	0.7445	0.999		0	0.0885385
YH/032	0.5509	3.6873	1	0.149405				0.6	0.9884	0.8055	0.9999		0	0.170233
YH/033	0.1624	3.8335	0	0.0423634				0.7	0.9964	0.8563	1		0	0.102775
YH/034	0.2506	3.5782	0	0.0700352				0.8	0.9993	0.9011	1		0	0.0826678
YH/036	0.2195	3.6873	0	0.0595287				0.9	0.9999	0.9433	1		0	0.0573761
YH/037	0.2347	3.6873	0	0.0636509				0.95	1	0.9655	1		0	0.14326
YH/040	0.3841	3.8335	0	0.100196				1	1	1	1		0	0.0980212
YH/041	0.5163	3.6293	0	0.142259									0	0.144474
YH/042	0.2017	3.5324	0	0.0571									0	0.124924
YH/043	0.3324	3.7543	0	0.0885385									0	0.10255
YH/044	0.5307	3.1175	0	0.170233									0	0.0536436
YH/047	0.373	3.6293	0	0.102775									0	0.0853222
YH/048	0.2826	3.4185	0	0.0826678									0	0.0778347
YH/049	0.2003	3.491	0	0.0573761									0	0.0523991
YH/050	0.3997	3.5782	1	0.111704									0	0.0348246
YH/051	0.457	3.19	0	0.14326									0	0.10575
YH/052	0.2769	2.8249	0	0.0980212									0	0.0440366
YH/053	0.5424	3.7543	0	0.144474									0	0.112804
YH/054	0.491	3.9304	0	0.124924									1	0.162538	13 data points
YH/055	0.3028	2.9527	0	0.10255									1	0.129047	Mean = 0.14467
YH/056	0.1978	3.6873	0	0.0536436									1	0.10349	Standard Deviation = 5.175E-02
YH/057	0.3053	3.5782	0	0.0853222									1	0.180817
YH/058	0.287	3.6873	0	0.0778347									1	0.0964217
YH/060	0.1744	3.3283	0	0.0523991									1	0.108126
YH/061	0.1335	3.8335	0	0.0348246									1	0.121913
YH/062	0.3838	3.6293	0	0.10575									1	0.107292
YH/063	0.1478	3.3563	0	0.0440366									1	0.149405
YH/065	0.3938	3.491	0	0.112804									1	0.111704
YH/066	0.3216	2.0671	1	0.15558									1	0.15558
YH/067	0.5583	3.4185	1	0.163317									1	0.163317
YH/068	0.7717	2.6516	1	0.291032									1	0.291032
													T-Test	0.000254264

## Sheet: Diagnoses and classification
Sample Ref.	Diagnosis	Stage	Classification	Smoking History		Classification
			lung cancer v non-cancer			current smoker v non-smoker
YH/001	Fibrosis	-	0	Passive smoking
YH/002	Bronchiectasis	-	0	Non-smoker		0
YH/005	Bronchiectasis	-	0	Smoker, 10 per day with 50 pack year history		1
YH/007	Adenocarcinoma of the lung	T2 N1 M1	1	Non-smoker		0
YH/008	Idiopathic pulmonary fibrosis	-	0	Ex-smoker, stopped 1997 from 20 per day
YH/009	COPD	-	0	Non-smoker		0
YH/010	Lung cancer	T1 N0 M0	1	Ex-smoker, stopped 2006 from 15 per day
YH/011	No pathology	-	0	Non-smoker		0
YH/012	Lung cancer	Unknown	1	Smoker, 15 per day		1
YH/013	Latent TB, no pathology	-	0	Non-smoker		0
YH/014	Respiratory failure	-	0	Ex-smoker, no record of previous history
YH/015	Adenocarcinoma of the lung	T4 N1 M1a	1	ex-smoker, stopped 1977
YH/016	Small cell lung cancer	T3 N2 M1b	1	Ex-smoker, stopped 1991 from 20 per day
YH/021	Fibrosis, some emphysema	-	0	Stopped smoking 1972
YH/022	Large cell lung cancer, large cell lymphoma of mediastinum	Unknown	1	Ex-smoker, 25 per day for 30 years then 15 per day for 25 years (56 pack years)
YH/023	Right pneumothorax	-	0	Non-smoker		0
YH/024	Sarcoidosis	-	0	No history taken
YH/025	Lung cancer	T2b N3 M1/2	1	Ex-smoker, 3 per day for 42 years (6 pack years)
YH/026	COPD	-	0	Smoked 1998-2004
YH/027	COPD	-	0	Ex-smoker, 80 pack year history
YH/028	Squamous cell carcinoma	T4 N2 M0	1	Smoker, previously 40 per day, 5 per day at time of treatment		1
YH/029	Left pleural effusion	-	0	Non-smoker		0
YH/032	Squamous cell carcinoma	T3/4 N0/1 M0	1	Ex-smoker, stopped 30 years ago
YH/033	Pneumonia	-	0	Non-smoker		0
YH/034	Suspected latent TB, no pathology found	-	0	No history taken
YH/036	Haemoptysis	-	0	Smoker, 60 pack year history		1
YH/037	Sarcoidosis of mediastinal lymph nodes,	-	0	Ex-smoker, stopped 2000 with 80 pack year history
YH/040	Idiopathic pulmonary fibrosis	-	0	Non-smoker		0
YH/041	Sarcoidosis	-	0	Non-smoker		0
YH/042	Chostrochondritis, asthma	-	0	Non-smoker		0
YH/043	Asthma	-	0	Ex-smoker, stopped 1972
YH/044	Mycetoma	-	0	Smoker, 30 per day		1
YH/047	Bronchocentric granulomatosis	-	0	Non-smoker		0
YH/048	Mycobacterium avium complex and heart failure	-	0	Smoker between ages of 15 to 20 with 2.5 pack year history		1
YH/049	Cor pulmonale and respiratory failure	-	0	Smoker, 50 pack year history		1
YH/050	Radiological lung cancer	T2b N1 M0	1	Ex-smoker, stopped 1963
YH/051	Interstitial lung disease	-	0	Non-smoker		0
YH/052	Pleural effusion, possible mesothelioma	-	0	Smoker, 15 per day for 55 years (41 pack years)		1
YH/053	COPD	-	0	Smoker, 40 per day for 5 years, 10 per day for 6 months (10 pack years)		1
YH/054	Pulmonary fibrosis	-	0	Ex-smoker, 5 per day for 30 years (8 pack years)
YH/055	CLL, autoimmune haemolytic anaemia, COPD	-	0	Ex-smoker, 20 per day for 30 years (30 pack years)
YH/056	Interstitial lung disease, previous alveolitis	-	0	Ex-smoker, 20 per day for 6 years (6 pack years)
YH/057	Pleural effusion	-	0	Ex-smoker, 28 pack year history
YH/058	Bronchiectasis	-	0	Non-smoker		0
YH/060	Difficulty breathing, unknown aetiology	-	0	Ex-smoker, 15 per day for 33 years (25 pack years)
YH/061	Latent TB, no pathology	-	0	Ex-smoker, only smoked occasionally
YH/062	COPD	-	0	Ex-smoker, 25 per day for 31 years (39 pack years)
YH/063	Mature asthma	-	0	Ex-smoker, 20 per day for 15 years (15 pack years)
YH/065	Breathing difficulties, no pathology	-	0	Ex-smoker, 10 per day for 1 year (0.5 pack years)
YH/066	Primary lung cancer	T2a N0 M0	1	Ex-smoker, 10 per day for 40 years (20 pack years)
YH/067	Primary squamous cell carcinoma of the lung	T2 N0 M0	1	Non-smoker		0
YH/068	Primary squamous cell carcinoma of the lung	?	1	Ex-smoker, 30 per day for 51 years (77 pack years)

## Sheet: Smoking
	Sample Ref.	Smoking History	Classification	CIZ1 b-variant value
			current smoker v non-smoker	O43-Fib ELISA
	YH/001	Passive smoking				FPF	TPF	Lower	Upper
	YH/002	Non-smoker	0	0.0672		0	0	0	0
	YH/005	Smoker, 10 per day with 50 pack year history	1	0.4687		0.005	0	0	0.1346
	YH/007	Non-smoker	0	0.5899		0.01	0.0001	0	0.1688
	YH/008	Ex-smoker, stopped 1997 from 20 per day				0.02	0.0003	0	0.2132
	YH/009	Non-smoker	0	0.268		0.03	0.0009	0	0.2457
	YH/010	Ex-smoker, stopped 2006 from 15 per day				0.04	0.0018	0	0.2725
	YH/011	Non-smoker	0	0.6388		0.05	0.0031	0	0.2958
	YH/012	Smoker, 15 per day	1	0.3816		0.06	0.0049	0	0.3168
	YH/013	Non-smoker	0	0.2647		0.07	0.007	0	0.3361
	YH/014	Ex-smoker, no record of previous history				0.08	0.0097	0	0.3542
	YH/015	ex-smoker, stopped 1977				0.09	0.0128	0	0.3712
	YH/016	Ex-smoker, stopped 1991 from 20 per day				0.1	0.0163	0	0.3874
	YH/021	Stopped smoking 1972				0.11	0.0204	0.0001	0.403
	YH/022	Ex-smoker, 25 per day for 30 years then 15 per day for 25 years (56 pack years)				0.12	0.025	0.0001	0.4179
	YH/023	Non-smoker	0	0.3606		0.13	0.03	0.0002	0.4325
	YH/024	No history taken				0.14	0.0356	0.0003	0.4466
	YH/025	Ex-smoker, 3 per day for 42 years (6 pack years)				0.15	0.0416	0.0004	0.4603
	YH/026	Smoked 1998-2004				0.2	0.079	0.0019	0.5253
	YH/027	Ex-smoker, 80 pack year history				0.25	0.1278	0.0064	0.5862
	YH/028	Smoker, previously 40 per day, 5 per day at time of treatment	1	0.379		0.3	0.1867	0.0157	0.6447
	YH/029	Non-smoker	0	0.3341		0.4	0.3283	0.0567	0.7561
	YH/032	Ex-smoker, stopped 30 years ago				0.5	0.4885	0.1312	0.8561
	YH/033	Non-smoker	0	0.1624		0.6	0.6506	0.2319	0.934
	YH/034	No history taken				0.7	0.7975	0.3471	0.9802
	YH/036	Smoker, 60 pack year history	1	0.2195		0.8	0.9122	0.4712	0.9973
	YH/037	Ex-smoker, stopped 2000 with 80 pack year history				0.9	0.9812	0.6132	0.9999
	YH/040	Non-smoker	0	0.3841		0.95	0.9963	0.7064	1
	YH/041	Non-smoker	0	0.5163		1	1	1	1
	YH/042	Non-smoker	0	0.2017		Fitted ROC Area: 0.494
	YH/043	Ex-smoker, stopped 1972
	YH/044	Smoker, 30 per day	1	0.5307
	YH/047	Non-smoker	0	0.373
	YH/048	Smoker between ages of 15 to 20 with 2.5 pack year history	1	0.2826
	YH/049	Smoker, 50 pack year history	1	0.2003
	YH/050	Ex-smoker, stopped 1963
	YH/051	Non-smoker	0	0.457
	YH/052	Smoker, 15 per day for 55 years (41 pack years)	1	0.2769
	YH/053	Smoker, 40 per day for 5 years, 10 per day for 6 months (10 pack years)	1	0.5424
	YH/054	Ex-smoker, 5 per day for 30 years (8 pack years)
	YH/055	Ex-smoker, 20 per day for 30 years (30 pack years)
	YH/056	Ex-smoker, 20 per day for 6 years (6 pack years)
	YH/057	Ex-smoker, 28 pack year history
	YH/058	Non-smoker	0	0.287
	YH/060	Ex-smoker, 15 per day for 33 years (25 pack years)
	YH/061	Ex-smoker, only smoked occasionally
	YH/062	Ex-smoker, 25 per day for 31 years (39 pack years)
	YH/063	Ex-smoker, 20 per day for 15 years (15 pack years)
	YH/065	Ex-smoker, 10 per day for 1 year (0.5 pack years)
	YH/066	Ex-smoker, 10 per day for 40 years (20 pack years)
	YH/067	Non-smoker	0	0.5583
	YH/068	Ex-smoker, 30 per day for 51 years (77 pack years)
			15 non smokers
			9 smokers
